# Supplementary material for: Validation of a Questionnaire to Assess the Perception of Women with Atopic Dermatitis in Family Planning
Source: Int J Environ Res Public Health. 2022 Aug 29;19(17):10753. doi: 10.3390/ijerph191710753 (PMC9517831; doi:10.3390/ijerph191710753)
Supplement: Supplementary file 1 [file ijerph-19-10753-s001.zip]

Archive with 1 entries (1 files):
- ijerph-1880405-supplementary.pdf
